# Supplementary material for: The Hausa Back Beliefs Questionnaire: Translation, cross-cultural adaptation and psychometric assessment in mixed urban and rural Nigerian populations with chronic low back pain
Source: PLoS One. 2021 Apr 13;16(4):e0249370. doi: 10.1371/journal.pone.0249370 (PMC8043379; doi:10.1371/journal.pone.0249370)
Supplement: S1 Data — (XLSX) [file pone.0249370.s002.xlsx]

## Sheet: Sheet1
S/N	Gender	Age	Marital Status	Occupational Status	Education Status	Habitant	Literacy Level	BBQ1	BBQ2	BBQ3	BBQ4	BBQ5	BBQ6	BBQ7	BBQ8	BBQ9	BBQ10	BBQ11	BBQ12	BBQ13	BBQ14	BBQT	BBQR1	BBQR2	BBQR3	BBQR4	BBQR5	BBQR6	BBQR7	BBQR8	BBQR9	BBQR10	BBQR11	BBQR12	BBQR13	BBQR14	BBQRT	BBQR9-item				BBQ1	BBQ2	BBQ3	BBQ6	BBQ8	BBQ10	BBQ12	BBQ13
	F	57	Single	Self Employed	Tertiary	Urban	2	2	3	2	5	1	2	3	4	2	2	3	3	2	2	36	4	2	3	2	4	2	3	3	2	2	3	3	2	3	38	22	24			2	3	2	2	4	2	3	2
	M	40	Married	Paid Work	Tertiary	Urban	2	3	2	2	3	5	3	1	3	1	3	1	3	2	2	34	3	4	3	4	3	3	1	3	2	3	1	1	2	3	36	23	25			3	2	2	3	3	3	3	2
	M	28	Married	Paid Work	Tertiary	Urban	2	3	3	3	3	1	3	2	3	3	3	2	3	1	3	36	3	2	5	2	4	3	2	3	3	4	1	2	2	4	40	25	28			3	3	3	3	3	3	3	1
	M	27	Single	Self Employed	Tertiary	Urban	2	3	5	3	5	1	3	2	5	2	3	1	3	1	3	40	2	4	5	4	4	3	3	2	3	2	1	2	5	3	43	29	28			3	5	3	3	5	3	3	1
	F	70	Single	Self Employed	Primary	Urban	1	3	4	3	3	1	3	3	3	4	3	4	3	3	3	43	2	4	3	3	1	3	3	3	4	3	4	3	3	3	42	28	27			3	4	3	3	3	3	3	3
	M	25	Single	Self Employed	Tertiary	Urban	2	3	2	2	5	1	3	1	3	1	1	1	1	1	2	27	4	2	2	3	1	3	1	3	1	1	1	5	3	2	32	18	25			3	2	2	3	3	1	1	1
	M	58	Married	Self Employed	Secondary	Urban	2	2	3	2	5	2	2	3	2	2	3	1	3	2	2	34	1	1	5	1	1	1	5	5	1	5	3	1	1	4	35	21	24			2	3	2	2	2	3	3	2
	F	20	Single	Paid Work	Tertiary	Urban	2	3	5	3	5	3	3	1	3	1	2	1	3	3	2	38	3	3	3	3	3	2	3	3	3	2	2	4	5	3	42	27	28			3	5	3	3	3	2	3	3
	F	50	Married	Paid Work	Tertiary	Urban	2	2	1	3	5	1	2	1	1	1	2	1	2	2	2	26	3	2	1	3	5	1	2	1	1	1	2	1	2	2	27	17	14			2	1	3	2	1	2	2	2
	M	68	Widow	Self Employed	None	Rural	1	5	4	3	4	1	1	3	1	1	3	4	5	4	4	43	3	5	4	3	4	5	1	3	1	1	3	4	4	3	44	30	32			5	4	3	1	1	3	5	4
	F	70	Widow	Self Employed	None	Rural	1	3	4	3	3	3	3	3	4	3	3	4	3	2	3	44	3	4	3	3	3	3	3	4	3	3	4	3	4	3	46	28	30			3	4	3	3	4	3	3	2
	F	55	Married	Self Employed	None	Rural	1	3	1	3	3	4	3	3	3	2	3	3	3	1	3	38	3	1	3	3	2	3	3	3	2	4	3	3	1	2	36	23	23			3	1	3	3	3	3	3	1
	M	45	Married	Self Employed	None	Rural	1	2	4	2	1	4	2	1	1	2	4	1	4	2	2	32	2	3	2	1	4	2	1	5	2	5	3	4	2	2	38	23	27			2	4	2	2	1	4	4	2
	M	55	Married	Self Employed	None	Rural	1	3	3	3	4	1	3	3	3	1	3	3	1	1	2	34	3	3	3	3	1	3	3	3	1	3	3	3	1	2	35	22	24			3	3	3	3	3	3	1	1
	F	55	Married	Paid Work	Tertiary	Urban	2	2	2	3	2	4	2	1	3	2	2	1	2	2	3	31	3	2	1	2	4	2	4	3	1	3	5	2	4	3	39	21	23			2	2	3	2	3	2	2	2
	F	50	Married	Self Employed	Secondary	Urban	2	3	4	3	4	4	3	4	3	2	4	4	1	2	3	44	2	5	5	4	4	3	2	3	2	3	2	3	3	3	44	26	30			3	4	3	3	3	4	1	2
	M	65	Married	Self Employed	Primary	Rural	1	3	4	3	2	4	3	2	3	3	4	1	3	2	3	40	3	4	3	2	3	3	5	2	1	4	1	3	2	3	39	28	27			3	4	3	3	3	4	3	2
	M	50	Married	Self Employed	None	Rural	1	2	4	3	5	4	3	3	2	3	2	4	2	2	3	42	2	3	3	3	3	3	3	4	2	2	4	2	2	3	39	23	24			2	4	3	3	2	2	2	2
	M	45	Married	Self Employed	None	Rural	1	3	4	3	4	3	3	4	3	3	3	4	3	3	3	46	3	4	4	5	2	3	4	3	2	3	4	3	2	3	45	28	28			3	4	3	3	3	3	3	3
	F	65	Married	Self Employed	Primary	Urban	1	3	4	3	2	1	2	2	3	1	4	1	4	3	1	34	3	4	3	2	3	2	1	4	3	4	1	5	3	1	39	27	29			3	4	3	2	3	4	4	3
	F	40	Married	Self Employed	Primary	Urban	2	5	1	1	1	1	2	1	3	3	1	1	1	2	1	24	3	2	1	1	1	2	1	4	3	1	3	1	3	1	27	17	18			5	1	1	2	3	1	1	2
	F	45	Married	Paid Work	Tertiary	Urban	2	2	2	3	2	4	2	1	3	2	2	1	2	2	3	31	2	1	3	2	4	2	1	4	2	2	5	2	2	3	35	21	21			2	2	3	2	3	2	2	2
	M	70	Married	Self Employed	None	Rural	1	1	1	2	1	1	1	2	4	1	1	1	3	2	2	23	1	1	2	1	1	1	2	4	1	1	1	3	2	2	23	17	17			1	1	2	1	4	1	3	2
	M	60	Married	Self Employed	None	Rural	1	2	1	2	1	3	2	1	3	2	2	1	2	2	2	26	2	1	2	2	3	2	1	3	2	2	1	2	3	2	28	18	19			2	1	2	2	3	2	2	2
	M	55	Married	Self Employed	None	Rural	1	2	1	2	2	3	2	1	2	2	2	3	2	2	2	28	2	1	3	2	3	2	1	2	2	2	3	2	3	2	30	17	19			2	1	2	2	2	2	2	2
	F	60	Married	Self Employed	None	Urban	1	3	1	3	5	1	3	1	3	1	3	1	1	3	3	32	3	1	3	5	1	3	1	3	1	3	3	3	5	4	39	23	28			3	1	3	3	3	3	1	3
	M	45	Married	Self Employed	None	Rural	1	3	1	3	4	1	3	1	2	1	3	4	3	3	3	35	3	1	3	4	1	3	1	2	1	3	4	3	3	3	35	24	24			3	1	3	3	2	3	3	3
	F	40	Married	Paid Work	Tertiary	Urban	2	1	4	3	4	4	3	3	1	3	4	3	3	1	3	40	4	4	3	4	4	3	3	1	3	4	3	3	4	1	44	23	27			1	4	3	3	1	4	3	1
	F	42	Married	Self Employed	Secondary	Urban	1	3	4	3	2	1	3	3	3	2	3	2	4	4	3	40	3	5	3	2	2	3	3	3	2	3	2	4	4	3	42	30	31			3	4	3	3	3	3	4	4
	M	30	Married	Self Employed	Primary	Rural	1	2	1	2	2	1	3	1	2	2	2	3	2	2	2	27	2	1	2	2	2	3	1	2	1	1	3	3	2	2	27	18	18			2	1	2	3	2	2	2	2
	F	36	Married	Paid Work	Tertiary	Rural	1	3	1	2	5	1	3	3	3	3	3	3	2	2	1	35	3	1	3	5	1	3	3	3	2	2	3	2	2	4	37	20	23			3	1	2	3	3	3	2	2
	M	30	Married	Self Employed	Primary	Rural	2	3	1	3	5	3	3	3	3	3	2	3	3	2	3	40	3	1	3	5	3	3	3	3	3	2	3	3	2	3	40	23	23			3	1	3	3	3	2	3	2
	M	55	Married	Self Employed	None	Rural	1	3	4	3	4	1	3	3	1	3	3	1	2	3	3	37	3	4	3	4	1	3	3	1	3	3	1	2	3	2	36	25	24			3	4	3	3	1	3	2	3
	M	39	Married	Self Employed	Primary	Rural	1	3	4	1	2	4	3	1	1	3	3	1	1	3	3	33	2	4	3	4	4	3	1	1	1	3	2	1	2	2	33	22	21			3	4	1	3	1	3	1	3
	F	70	Married	House Wife	None	Rural	1	1	3	1	4	1	1	2	4	1	3	1	1	1	1	25	4	3	1	5	1	5	2	3	3	3	1	1	1	1	34	16	22			1	3	1	1	4	3	1	1
	F	22	Single	Student	Secondary	Urban	2	2	2	2	3	4	2	3	4	2	2	4	2	2	2	36	1	3	2	3	4	2	3	3	2	2	3	2	3	2	35	20	20			2	2	2	2	4	2	2	2
	F	22	Married	Student	Secondary	Urban	2	4	1	4	4	1	3	1	3	1	1	1	4	4	4	36	3	1	2	4	1	3	4	3	1	1	1	4	4	2	34	28	23			4	1	4	3	3	1	4	4
	M	65	Married	Self Employed	None	Rural	1	1	1	1	3	1	1	1	3	1	1	1	1	1	1	18	1	1	3	3	1	1	1	2	1	1	2	4	1	1	23	11	15			1	1	1	1	3	1	1	1
	M	45	Married	Self Employed	Primary	Rural	1	4	1	3	2	4	3	4	4	4	4	4	1	1	2	41	3	1	3	2	3	3	4	3	5	4	4	3	3	1	42	23	24			4	1	3	3	4	4	1	1
	M	40	Married	Paid Work	Tertiary	Urban	2	3	4	3	4	2	3	3	3	4	3	4	3	3	3	45	3	3	3	4	2	3	3	3	4	3	4	3	3	3	44	28	27			3	4	3	3	3	3	3	3
	F	21	Single	Student	Secondary	Urban	2	3	4	3	3	1	3	3	3	1	3	1	2	3	3	36	2	4	3	3	1	3	3	3	1	3	1	2	4	1	34	27	25			3	4	3	3	3	3	2	3
	F	26	Married	Paid Work	Tertiary	Urban	2	2	3	3	2	4	2	3	2	2	2	5	2	1	3	36	2	3	3	2	3	2	3	2	2	2	4	2	1	3	34	20	20			2	3	3	2	2	2	2	1
	F	24	Married	Paid Work	Tertiary	Urban	2	3	1	3	5	1	3	2	3	1	3	1	1	3	3	33	2	1	5	5	1	3	4	3	1	3	1	1	3	3	36	23	24			3	1	3	3	3	3	1	3
	M	22	Single	Student	Secondary	Urban	2	1	3	3	3	4	3	1	3	1	3	1	3	1	4	34	1	3	3	3	3	3	1	3	1	3	1	3	1	2	31	24	22			1	3	3	3	3	3	3	1
	M	30	Married	Paid Work	Tertiary	Urban	2	2	3	3	5	4	3	5	2	3	1	4	2	3	2	42	2	3	2	5	4	3	5	2	2	1	3	2	3	2	39	21	20			2	3	3	3	2	1	2	3
	M	50	Married	Paid Work	Tertiary	Urban	2	1	2	3	1	4	3	1	3	1	2	2	2	3	3	31	2	2	3	1	4	3	1	3	1	2	2	2	4	3	33	22	24			1	2	3	3	3	2	2	3
	F	60	Married	Self Employed	Tertiary	Rural	2	3	3	3	1	4	3	1	3	4	3	4	4	3	3	42	3	3	3	1	4	3	1	2	2	3	2	4	3	2	36	28	26			3	3	3	3	3	3	4	3
	F	35	Widow	Self Employed	None	Rural	1	3	5	3	3	3	3	3	2	3	2	3	3	3	3	42	2	4	4	2	3	2	3	2	3	2	5	3	5	3	43	27	27			3	5	3	3	2	2	3	3
	M	49	Married	Paid Work	Tertiary	Rural	2	3	5	3	2	4	3	1	1	2	2	4	3	3	3	39	4	3	3	2	4	3	1	2	3	2	3	3	3	2	38	26	25			3	5	3	3	1	2	3	3
	M	42	Married	Self Employed	Secondary	Rural	1	3	5	3	2	4	3	5	4	5	2	5	5	3	1	50	2	5	3	2	4	3	5	3	5	2	5	5	3	2	49	29	28			3	5	3	3	4	2	5	3
	M	55	Married	Self Employed	Primary	Rural	1	3	5	5	2	4	3	2	3	4	2	4	1	1	5	44	2	3	5	2	4	3	2	3	4	2	4	1	1	5	41	28	25			3	5	5	3	3	2	1	1
	F	50	Married	Self Employed	Secondary	Urban	1	3	2	3	3	1	4	4	3	4	3	4	3	3	3	43	3	2	3	3	1	4	4	3	4	3	5	3	3	4	45	27	28			3	2	3	4	3	3	3	3
	M	60	Married	Self Employed	Primary	Rural	2	2	3	1	5	4	2	2	2	3	4	3	1	2	1	35	2	3	1	5	3	2	4	2	3	4	3	1	2	1	36	18	18			2	3	1	2	2	4	1	2
	F	45	Married	Self Employed	Secondary	Urban	1	3	1	2	5	4	3	2	3	2	2	2	3	1	3	36	3	1	2	5	3	3	2	3	2	2	2	3	4	3	38	21	24			3	1	2	3	3	2	3	1
	F	60	Widow	Self Employed	Primary	Urban	1	3	3	3	3	1	3	3	3	4	3	3	3	3	3	41	3	3	3	3	1	3	3	3	4	3	3	3	3	3	41	27	27			3	3	3	3	3	3	3	3
	M	70	Married	Unemployed	None	Rural	1	5	3	5	5	1	3	1	3	1	5	1	3	3	5	44	2	3	4	5	1	3	1	3	3	1	3	3	2	5	39	35	26			5	3	5	3	3	5	3	3
	M	30	Married	Paid Work	Tertiary	Rural	2	3	3	3	5	1	3	1	3	1	3	1	3	3	3	36	3	3	3	5	1	3	1	3	1	3	1	3	4	5	39	27	30			3	3	3	3	3	3	3	3
	M	48	Married	Paid Work	Tertiary	Urban	2	3	3	4	2	4	1	2	4	2	3	2	3	4	3	40	3	3	4	2	4	1	2	3	2	3	3	3	4	3	40	28	27			3	3	4	1	4	3	3	4
	M	40	Married	Paid Work	Tertiary	Urban	2	3	4	3	3	1	1	1	4	1	3	1	3	1	3	32	2	4	3	3	1	1	3	5	4	3	3	3	1	3	39	25	25			3	4	3	1	4	3	3	1
	M	32	Married	Self Employed	Secondary	Urban	2	2	3	2	5	1	3	2	3	4	2	4	2	2	2	37	2	3	2	5	3	3	2	3	3	3	4	2	3	3	41	21	24			2	3	2	3	3	2	2	2
	F	55	Married	House Wife	None	Rural	1	3	1	1	3	3	3	3	3	3	4	3	3	2	1	36	1	1	1	3	3	3	3	3	2	2	2	3	2	3	32	21	19			3	1	1	3	3	4	3	2
	M	50	Married	Unemployed	None	Rural	1	2	3	3	2	1	2	1	3	1	3	1	3	2	3	30	2	3	3	2	1	2	1	3	3	3	3	3	2	2	33	24	23			2	3	3	2	3	3	3	2
	M	50	Married	House Wife	Primary	Rural	1	3	5	3	5	3	4	5	3	5	2	5	3	3	3	52	2	3	3	4	3	4	3	3	3	2	3	3	2	1	39	29	23			3	5	3	4	3	2	3	3
	F	42	Married	Self Employed	None	Rural	1	1	1	1	2	4	1	1	1	1	4	1	1	1	1	21	1	1	1	2	4	1	1	1	1	4	1	1	1	1	21	12	12			1	1	1	1	1	4	1	1
	M	56	Married	Self Employed	None	Rural	1	3	1	1	2	2	1	2	3	2	3	2	3	1	1	27	5	1	1	2	2	1	2	3	2	3	2	3	1	1	29	17	19			3	1	1	1	3	3	3	1
	M	38	Married	Self Employed	None	Rural	1	4	5	3	1	1	5	2	3	2	4	1	3	1	3	38	3	5	3	1	1	4	2	3	2	2	1	3	1	2	33	31	26			4	5	3	5	3	4	3	1
	F	27	Married	Self Employed	Secondary	Rural	1	3	2	3	4	2	1	2	3	1	3	2	3	2	3	34	3	2	3	3	2	1	3	3	5	3	2	3	2	2	37	23	22			3	2	3	1	3	3	3	2
	M	46	Married	Self Employed	None	Rural	1	1	3	1	5	2	1	2	1	2	2	3	2	1	1	27	1	3	1	3	2	1	2	1	2	2	4	2	1	3	28	13	15			1	3	1	1	1	2	2	1
	M	50	Married	Self Employed	Primary	Rural	1	2	1	1	3	3	1	4	2	4	2	4	2	1	2	32	2	1	1	3	3	1	4	2	4	2	4	4	1	2	34	14	16			2	1	1	1	2	2	2	1
	M	21	Single	Student	Secondary	Rural	2	5	2	1	1	1	2	3	4	1	3	1	2	2	1	29	4	2	1	1	1	2	3	4	1	3	3	2	2	1	30	22	21			5	2	1	2	4	3	2	2
	M	51	Married	Paid Work	Tertiary	Rural	2	4	2	3	1	5	2	3	1	2	3	4	3	2	3	38	4	2	3	2	5	2	3	1	2	3	4	3	2	5	41	23	25			4	2	3	2	1	3	3	2
	F	39	Married	Paid Work	Tertiary	Urban	2	3	2	4	1	5	1	1	1	1	3	1	4	3	3	33	2	2	4	1	5	1	1	1	1	3	1	4	3	4	33	24	24			3	2	4	1	1	3	4	3
	M	70	Married	Retired	Tertiary	Rural	2	2	1	2	2	5	2	2	2	3	2	5	2	2	2	34	2	2	2	3	2	2	1	3	2	5	2	2	2	2	32	17	22			2	1	2	2	2	2	2	2
	M	58	Married	Paid Work	Tertiary	Urban	2	3	2	3	3	2	2	3	3	3	3	3	3	2	3	38	2	2	3	3	2	2	3	3	3	3	3	3	2	3	37	24	23			3	2	3	2	3	3	3	2
	F	26	Single	Student	Secondary	Urban	1	3	5	1	1	1	3	2	1	2	3	4	3	3	1	33	3	4	1	1	3	3	2	1	2	3	4	3	5	1	36	23	24			3	5	1	3	1	3	3	3
	F	40	Married	Paid Work	Tertiary	Urban	2	1	1	2	2	4	1	1	1	5	1	5	1	2	2	29	1	1	2	2	4	1	1	1	4	1	5	1	2	2	28	12	12			1	1	2	1	1	1	1	2
	M	26	Single	Student	Secondary	Urban	2	4	1	1	4	4	1	4	4	4	4	4	1	1	1	38	3	1	1	4	4	3	4	3	2	4	3	1	1	1	35	18	18			4	1	1	1	4	4	1	1
	M	25	Single	Student	Secondary	Urban	2	3	3	3	1	4	3	3	4	3	4	3	1	3	3	41	3	3	3	1	4	3	3	4	3	4	3	1	3	3	41	27	27			3	3	3	3	4	4	1	3
	M	35	Married	Self Employed	Secondary	Urban	1	2	2	5	3	3	2	3	2	3	3	3	3	2	2	38	1	3	3	3	3	2	3	2	3	3	3	3	2	2	36	23	21			2	2	5	2	2	3	3	2
	M	38	Married	Paid Work	Tertiary	Urban	2	3	4	3	3	1	3	1	1	3	3	3	1	3	3	35	2	4	3	3	1	3	3	4	3	3	3	1	3	2	38	24	25			3	4	3	3	1	3	1	3
	M	70	Married	Self Employed	None	Rural	1	3	3	3	2	1	3	2	4	1	3	1	3	3	3	35	3	3	3	2	1	3	2	4	1	3	4	3	3	3	38	28	28			3	3	3	3	4	3	3	3
	M	49	Married	Self Employed	Tertiary	Urban	2	5	2	3	4	4	4	3	4	3	4	3	2	3	3	47	3	2	3	2	2	4	3	3	3	4	3	2	3	3	40	30	27			5	2	3	4	4	4	2	3
	F	38	Married	House Wife	Tertiary	Rural	2	4	2	4	3	3	4	3	4	3	4	3	3	3	4	47	4	2	4	5	3	4	3	4	3	4	3	3	3	1	46	32	29			4	2	4	4	4	4	3	3
	F	23	Single	Student	Tertiary	Rural	2	3	3	3	3	4	3	3	3	4	3	3	3	3	3	44	3	3	3	3	4	3	3	3	4	3	3	3	3	3	44	27	27			3	3	3	3	3	3	3	3
	M	70	Married	Unemployed	Primary	Rural	1	3	4	4	2	2	4	2	3	4	4	2	4	3	3	44	3	3	3	3	3	4	1	3	2	4	2	3	3	2	39	32	28			3	4	4	4	3	4	4	3
	F	50	Married	Self Employed	None	Rural	1	3	4	3	3	1	4	3	1	3	3	3	3	3	4	41	3	4	1	3	4	2	2	1	2	3	3	3	2	2	35	28	21			3	4	3	4	1	3	3	3
	F	47	Married	Self Employed	None	Rural	1	2	3	3	2	4	4	3	2	4	4	5	3	2	3	44	2	3	3	2	4	4	3	2	4	3	5	5	2	5	47	26	29			2	3	3	4	2	4	3	2
	M	69	Seperate	Self Employed	None	Rural	1	3	3	3	5	1	3	3	1	4	3	1	3	3	3	39	2	3	3	2	1	3	3	4	4	3	4	3	3	3	41	25	27			3	3	3	3	1	3	3	3
	M	60	Married	Self Employed	Tertiary	Rural	2	3	1	4	3	1	3	3	3	3	3	3	3	1	3	37	3	1	3	3	1	3	3	3	3	3	3	3	1	3	36	24	23			3	1	4	3	3	3	3	1
	F	47	Married	Paid Work	Tertiary	Rural	2	2	4	3	4	4	2	3	2	4	2	5	3	3	2	43	2	4	3	4	4	2	3	2	2	2	5	3	3	2	41	23	23			2	4	3	2	2	2	3	3
	M	58	Married	Self Employed	Primary	Rural	1	3	3	3	5	1	3	5	3	4	3	5	3	3	3	47	3	3	4	5	1	3	3	3	4	3	4	3	3	3	45	27	28			3	3	3	3	3	3	3	3
	M	70	Widow	Unemployed	None	Rural	1	3	5	5	3	1	3	5	3	1	3	1	1	3	5	42	3	3	5	3	1	3	5	3	1	3	1	4	3	4	42	31	31			3	5	5	3	3	3	1	3
	M	37	Married	Self Employed	Tertiary	Rural	2	3	3	3	3	4	3	3	3	3	2	3	3	3	5	44	3	3	2	3	4	3	3	3	2	2	3	3	4	5	43	28	28			3	3	3	3	3	2	3	3
	M	20	Single	Student	Secondary	Rural	1	5	5	5	4	2	3	4	3	4	4	4	3	5	3	54	5	2	3	4	2	3	5	3	4	4	4	3	5	3	50	36	31			5	5	5	3	3	4	3	5
	M	40	Married	Self Employed	Primary	Rural	1	3	5	5	2	2	4	2	5	2	4	2	3	2	3	44	3	5	2	2	2	4	2	5	2	4	2	3	5	5	46	34	36			3	5	5	4	5	4	3	2
	F	70	Married	Retired	Tertiary	Rural	2	3	5	5	2	1	3	2	5	1	5	4	4	3	5	48	3	5	2	2	2	3	3	4	3	5	3	5	3	3	46	38	33			3	5	5	3	5	5	4	3
	M	45	Married	Self Employed	None	Rural	1	3	3	3	1	2	3	1	3	1	4	1	3	3	3	34	2	3	3	1	2	3	2	2	1	4	3	4	5	2	37	28	28			3	3	3	3	3	4	3	3
	M	53	Married	Self Employed	None	Rural	1	2	1	2	1	1	2	1	3	1	1	1	2	2	2	22	1	3	2	3	3	3	4	5	2	3	1	1	3	4	38	17	25			2	1	2	2	3	1	2	2
	M	60	Married	Self Employed	None	Rural	1	2	4	3	3	3	2	3	2	2	2	2	3	2	1	34	3	1	1	3	3	3	3	3	3	4	3	3	2	1	36	21	21			2	4	3	2	2	2	3	2
	F	55	Married	Self Employed	None	Urban	1	2	2	2	3	3	2	3	4	3	4	2	1	2	2	35	4	3	1	2	1	3	1	3	1	3	3	3	2	3	33	21	25			2	2	2	2	4	4	1	2
[truncated: 2 more columns]
