# Supplementary material for: The Hausa Back Beliefs Questionnaire: Translation, cross-cultural adaptation and psychometric assessment in mixed urban and rural Nigerian populations with chronic low back pain
Source: PLoS One. 2021 Apr 13;16(4):e0249370. doi: 10.1371/journal.pone.0249370 (PMC8043379; doi:10.1371/journal.pone.0249370)
Supplement: S2 Data — (XLSX) [file pone.0249370.s003.xlsx]

## Sheet: Sheet1
Gender	Age	Habitant	Marital Status	Occupational Status	Education Status	Literacy Level	BBQ1	BBQ2	BBQ3	BBQ4	BBQ5	BBQ6	BBQ7	BBQ8	BBQ9	BBQ10	BBQ11	BBQ12	BBQ13	BBQ14	BBQT	BBQ9-item	VAS-pain	ODI	FABQ-PA	FABQW	PCS	PCS-12	MCS-12
F	20	Urban	Single	Paid Work	Tertiary	Literate	2	3	3	2	1	3	2	3	2	3	2	2	2	2	32	23	40	40	17	14	36	48.52	56.78
F	50	Urban	Married	Paid Work	Tertiary	Literate	2	5	3	4	5	3	5	3	1	2	5	2	1	2	43	23	90	30	24	36	32	35.28	54.09
M	58	Urban	Married	Self Employed	Secondary	Literate	3	3	4	3	4	3	4	3	4	3	4	3	2	4	47	28	90	28	4	10	46	56.11	41.29
F	50	Urban	Single	Paid Work	Tertiary	Literate	3	5	3	5	1	3	3	3	3	3	5	3	3	3	46	29	20	20	4	7	32	42.5	55.3
M	26	Urban	Single	Paid Work	Tertiary	Literate	2	3	3	2	1	3	2	3	2	3	2	2	2	3	33	24	40	40	17	14	34	39.44	36.33
F	22	Urban	Single	Unemployed	Tertiary	Literate	2	3	2	3	4	3	3	3	2	2	2	2	2	2	35	21	60	26	14	28	46	45.3	39.66
F	57	Urban	Single	Self Employed	Tertiary	Literate	2	3	2	5	1	2	3	4	2	2	3	3	2	2	36	22	30	24	10	20	28	39.78	38.9
M	40	Urban	Married	Paid Work	Tertiary	Literate	3	2	2	3	5	3	1	3	1	3	1	3	2	2	34	23	30	42	12	29	31	45.26	36.57
M	28	Urban	Married	Paid Work	Tertiary	Literate	3	3	3	3	1	3	2	3	3	3	2	3	1	3	36	25	20	34	10	20	16	28.01	37.48
M	27	Urban	Single	Self Employed	Tertiary	Literate	3	5	3	5	1	3	2	5	2	3	1	3	1	3	40	29	30	96	12	11	35	34.68	35.84
F	70	Urban	Single	Self Employed	Primary	Non-literate	3	4	3	3	1	3	3	3	4	3	4	3	3	3	43	28	30	38	8	21	32	39.06	41.36
M	25	Urban	Single	Self Employed	Tertiary	Literate	3	2	2	5	1	3	1	3	1	1	1	1	1	2	27	18	40	34	16	27	48	29.28	28.66
M	58	Urban	Married	Self Employed	Secondary	Literate	2	3	2	5	2	2	3	2	2	3	1	3	2	2	34	21	40	24.44	19	22	28	33.64	43.08
F	20	Urban	Single	Paid Work	Tertiary	Literate	3	5	3	5	3	3	1	3	1	2	1	3	3	2	38	27	60	58	13	20	16	24.86	27.41
F	50	Urban	Married	Paid Work	Tertiary	Literate	2	1	3	5	1	2	1	1	1	2	1	2	2	2	26	17	50	36	11	20	33	31.86	39.36
M	33	Rural	Married	Paid Work	Tertiary	Literate	2	3	2	3	2	2	3	2	1	2	5	2	2	2	33	19	70	24	11	22	30	38.01	28.66
F	60	Rural	Married	Paid Work	Primary	Non-literate	3	4	3	2	4	3	2	3	3	3	3	3	3	3	42	28	30	34	5	22	31	35.68	45.63
M	25	Rural	Single	Self Employed	Secondary	Non-literate	2	3	2	3	1	2	2	3	2	2	3	2	3	2	32	21	40	36	20	28	28	34.29	45.11
M	55	Rural	Married	Self Employed	Tertiary	Non-literate	3	2	3	5	5	3	1	3	1	3	1	3	3	3	39	26	50	34	17	26	33	36.88	37.48
M	60	Urban	Married	Self Employed	Secondary	Literate	2	2	3	2	3	2	3	2	5	3	5	3	2	3	40	22	10	26	10	24	35	39.46	39.65
M	50	Urban	Married	Self Employed	Secondary	Literate	3	5	2	5	5	2	5	3	5	3	5	3	3	2	51	26	30	22	7	11	35	47.25	53.33
M	50	Rural	Married	Unemployed	None	Non-literate	3	2	3	2	4	3	4	3	4	3	4	3	2	3	43	25	30	28.89	10	34	26	41.36	39.18
M	55	Rural	Married	Self Employed	None	Non-literate	3	1	3	2	1	3	1	1	1	3	2	3	2	3	28	22	40	37.78	23	35	48	34.65	32.43
M	45	Rural	Married	Self Employed	Secondary	Non-literate	2	1	2	5	1	2	5	2	2	2	2	2	2	2	32	17	20	22	20	26	28	33.51	34.55
M	40	Rural	Married	Self Employed	None	Non-literate	3	3	2	5	1	3	2	1	1	5	1	5	3	2	37	27	40	42	24	30	25	35.02	24.38
M	50	Rural	Married	Self Employed	None	Non-literate	1	5	1	3	5	1	1	1	1	1	1	1	1	1	24	13	40	31.11	20	35	38	32.81	41.11
M	55	Rural	Married	Self Employed	None	Non-literate	1	5	1	5	5	1	2	1	1	3	1	1	1	1	29	15	40	42	9	37	37	34.48	43.93
M	55	Rural	Married	Self Employed	None	Non-literate	3	1	3	2	1	3	1	3	1	1	1	3	1	3	27	21	50	32	15	37	33	25.89	33.69
M	45	Rural	Married	Self Employed	None	Non-literate	2	1	2	2	1	2	1	2	1	2	1	2	1	2	22	16	30	46	14	26	47	27.65	36.6
M	45	Rural	Married	Self Employed	None	Non-literate	2	2	2	2	4	2	1	3	1	3	4	1	1	2	30	18	50	64	14	28	42	36.75	35.11
M	40	Rural	Married	Self Employed	None	Non-literate	3	3	1	1	4	1	1	4	1	1	4	1	2	1	28	17	20	38	18	33	38	26.73	35.78
M	48	Rural	Married	Self Employed	Primary	Non-literate	2	3	2	4	1	2	4	2	1	1	1	1	2	1	27	16	50	34	14	12	36	28.4	41.94
M	40	Rural	Married	Self Employed	Primary	Non-literate	4	3	4	4	1	3	3	4	3	4	1	3	4	4	45	33	30	34	4	25	43	42.11	42
M	55	Rural	Married	Self Employed	None	Non-literate	1	1	1	5	1	1	1	1	1	1	1	1	2	1	19	10	30	94	33	29	37	33.4	27.88
M	68	Rural	Widow	Self Employed	None	Non-literate	3	4	3	3	3	3	3	4	3	3	4	3	2	3	44	28	30	22	11	27	21	41.26	47.51
F	70	Rural	Widow	Self Employed	None	Non-literate	3	1	3	3	4	3	3	3	2	3	3	3	1	3	38	23	50	24	21	36	15	31.96	34.62
F	55	Rural	Married	Self Employed	None	Non-literate	2	4	2	1	4	2	1	1	2	4	1	4	2	2	32	23	50	38	22	21	27	34.43	32.23
M	45	Rural	Married	Self Employed	None	Non-literate	3	3	3	4	1	3	3	3	1	3	3	1	1	2	34	22	40	28	15	36	26	25.25	38.81
M	55	Rural	Married	Self Employed	None	Non-literate	2	2	3	2	4	2	1	3	2	2	1	2	2	3	31	21	60	22	11	37	21	43.78	35.26
F	55	Urban	Married	Paid Work	Tertiary	Literate	3	4	3	4	4	3	4	3	2	4	4	1	2	3	44	26	30	36	4	34	27	47.44	31.18
F	50	Urban	Married	Self Employed	Secondary	Literate	3	4	3	2	4	3	2	3	3	4	1	3	2	3	40	28	30	32	8	19	33	28.6	38.72
M	65	Rural	Married	Self Employed	Primary	Non-literate	2	4	3	5	4	3	3	2	3	2	4	2	2	3	42	23	30	20	4	21	31	41.63	40.35
M	50	Rural	Married	Self Employed	None	Non-literate	3	4	3	4	3	3	4	3	3	3	4	3	3	3	46	28	30	24	9	25	28	41.67	38.78
M	45	Rural	Married	Self Employed	None	Non-literate	3	4	3	2	1	2	2	3	1	4	1	4	3	1	34	27	50	38	18	26	20	42.44	23.29
F	65	Urban	Married	Self Employed	Primary	Non-literate	5	1	1	1	1	2	1	3	3	1	1	1	2	1	24	17	40	40	12	30	29	30.47	25.42
F	40	Urban	Married	Self Employed	Primary	Literate	2	2	3	2	4	2	1	3	2	2	1	2	2	3	31	21	40	35.56	15	21	24	30.41	31.88
F	45	Urban	Married	Paid Work	Tertiary	Literate	1	1	2	1	1	1	2	4	1	1	1	3	2	2	23	17	30	35.56	4	27	33	29.17	34.04
M	70	Rural	Married	Self Employed	None	Non-literate	2	1	2	1	3	2	1	3	2	2	1	2	2	2	26	18	50	44	18	33	32	30.19	38.57
M	60	Rural	Married	Self Employed	None	Non-literate	2	1	2	2	3	2	1	2	2	2	3	2	2	2	28	17	50	24	16	33	24	33.97	27.47
M	55	Rural	Married	Self Employed	None	Non-literate	2	1	2	5	1	2	1	2	1	1	1	1	4	2	26	17	40	48	4	26	49	28.13	25.77
M	52	Rural	Married	Self Employed	None	Non-literate	2	1	4	2	5	2	1	2	1	2	4	2	2	4	34	21	40	20	4	26	13	32.54	21.07
F	40	Urban	Married	Self Employed	Secondary	Literate	3	1	2	3	1	3	3	3	1	3	4	3	2	3	35	23	50	28	20	33	24	22.19	22.47
F	70	Urban	Widow	Self Employed	None	Non-literate	2	1	2	3	1	2	1	2	1	1	1	1	2	2	22	15	60	46	24	29	31	24.83	36.6
M	51	Rural	Married	Paid Work	Tertiary	Literate	2	1	2	3	5	2	2	2	2	2	1	1	2	2	29	16	50	48	6	17	16	42.2	36.85
M	45	Rural	Married	Self Employed	None	Non-literate	2	1	2	1	1	2	1	3	1	1	1	2	2	2	22	17	30	36	4	35	52	27.65	36.6
M	53	Rural	Married	Self Employed	None	Non-literate	2	4	3	3	3	2	3	2	2	2	2	3	2	1	34	21	40	20	14	17	21	30.71	28.06
M	60	Rural	Married	Self Employed	None	Non-literate	2	2	2	3	3	2	3	4	3	4	2	1	2	2	35	21	40	22	15	32	14	30.02	30.88
F	55	Rural	Married	Self Employed	None	Non-literate	4	1	1	1	3	2	1	3	3	3	3	1	2	1	29	18	20	35.56	21	25	47	23.79	30.09
F	50	Rural	Married	Self Employed	None	Non-literate	3	5	3	1	3	3	2	3	2	3	1	3	2	3	37	28	30	42	13	29	18	38.4	28.09
F	50	Rural	Married	Self Employed	None	Non-literate	3	5	3	5	4	3	3	3	3	3	2	3	3	3	46	29	30	36	8	21	31	37.77	48
F	40	Rural	Married	Self Employed	None	Non-literate	3	4	3	3	1	3	3	3	2	3	1	4	3	1	37	27	60	18	20	35	29	31.51	25.63
M	40	Rural	Married	Self Employed	None	Non-literate	3	4	3	3	4	3	3	3	3	4	3	1	3	2	42	26	20	34	6	20	22	31.28	36.37
M	60	Rural	Married	Self Employed	None	Non-literate	3	1	3	5	1	3	3	3	4	3	4	4	1	3	41	24	50	24	4	25	31	42.13	44.88
F	22	Urban	Single	Self Employed	Secondary	Literate	3	1	3	3	1	3	3	3	1	3	4	4	1	2	35	23	40	46	18	33	43	38.4	28.09
F	60	Urban	Married	Self Employed	None	Non-literate	3	1	3	5	1	3	1	3	1	3	1	1	3	3	32	23	60	42	18	26	22	30.02	30.88
M	45	Rural	Married	Self Employed	None	Non-literate	3	1	3	4	1	3	1	2	1	3	4	3	3	3	35	24	30	46	24	33	28	24.55	32.72
F	40	Urban	Married	Paid Work	Tertiary	Literate	1	4	3	4	4	3	3	1	3	4	3	3	1	3	40	23	50	24	12	9	23	33.97	27.47
F	42	Urban	Married	Self Employed	Secondary	Non-literate	3	4	3	2	1	3	3	3	2	3	2	4	4	3	40	30	60	12	4	25	26	28.05	38.37
M	30	Rural	Married	Self Employed	Primary	Non-literate	2	1	2	2	1	3	1	2	2	2	3	2	2	2	27	18	40	34	13	22	38	37.26	16.79
F	36	Rural	Married	Paid Work	Tertiary	Non-literate	3	1	2	5	1	3	3	3	3	3	3	2	2	1	35	20	50	44.44	14	23	22	36.45	23.25
M	30	Rural	Married	Self Employed	Primary	Literate	3	1	3	5	3	3	3	3	3	2	3	3	2	3	40	23	20	34	11	9	23	44.24	24.55
M	55	Rural	Married	Self Employed	None	Literate	3	4	3	4	1	3	3	1	3	3	1	2	3	3	37	25	50	32	24	28	22	25.25	36.81
M	39	Rural	Married	Self Employed	Primary	Non-literate	3	4	1	2	4	3	1	1	3	3	1	1	3	3	33	22	30	50	20	30	28	24.59	34.54
F	70	Rural	Married	House Wife	None	Non-literate	1	3	1	4	1	1	2	4	1	3	1	1	1	1	25	16	50	37.78	20	31	21	33.47	31.79
F	22	Urban	Single	Student	Secondary	Literate	2	2	2	3	4	2	3	4	2	2	4	2	2	2	36	20	50	51.11	16	36	29	32.5	33.25
F	22	Urban	Married	Student	Secondary	Literate	4	1	4	4	1	3	1	3	1	1	1	4	4	4	36	28	40	24	14	16	30	29.34	29.92
M	65	Rural	Married	Self Employed	None	Non-literate	1	1	1	3	1	1	1	3	1	1	1	1	1	1	18	11	30	52	20	38	33	26.92	36.9
M	45	Rural	Married	Self Employed	Primary	Non-literate	4	1	3	2	4	3	4	4	4	4	4	1	1	2	41	23	30	30	4	37	17	36.27	27.05
M	40	Rural	Married	Self Employed	None	Non-literate	3	3	3	1	4	3	4	3	3	3	4	3	3	3	43	27	20	34	4	13	25	32.67	25.31
F	26	Rural	Married	Self Employed	Secondary	Non-literate	2	2	2	3	4	2	3	2	1	3	4	2	2	2	34	19	40	26	16	26	38	37.97	26.96
M	55	Rural	Married	Self Employed	None	Non-literate	2	1	3	3	1	2	3	3	2	2	2	1	2	1	28	17	50	36	13	12	48	34.62	23.57
M	65	Rural	Married	Self Employed	None	Non-literate	3	3	3	5	1	3	3	4	3	3	3	4	3	3	44	29	20	31.11	4	24	29	30.92	25.31
M	48	Urban	Married	Self Employed	None	Non-literate	3	2	3	5	4	3	3	3	3	4	3	3	3	3	45	27	30	22	7	11	29	41.34	60.93
M	26	Urban	Single	Paid Work	Tertiary	Literate	3	2	4	3	3	3	3	3	3	3	3	3	3	3	42	27	20	32	14	18	24	31.95	19.04
M	26	Urban	Single	Paid Work	Tertiary	Literate	3	3	3	3	4	3	3	3	3	3	3	3	3	3	43	27	30	26	11	12	21	40.6	28.53
M	40	Urban	Married	Paid Work	Tertiary	Literate	3	4	3	4	2	3	3	3	4	3	4	3	3	3	45	28	30	38	7	11	26	28.78	39.92
F	21	Urban	Single	Student	Secondary	Literate	3	4	3	3	1	3	3	3	1	3	1	2	3	3	36	27	40	48.89	18	20	27	22.89	32.42
F	26	Urban	Married	Paid Work	Tertiary	Literate	2	3	3	2	4	2	3	2	2	2	5	2	1	3	36	20	30	35.56	12	21	23	37.76	35.14
F	24	Urban	Married	Paid Work	Tertiary	Literate	3	1	3	5	1	3	2	3	1	3	1	1	3	3	33	23	20	20	7	23	23	30.78	31.87
M	22	Urban	Single	Student	Secondary	Literate	1	3	3	3	4	3	1	3	1	3	1	3	1	4	34	24	50	40	13	13	26	33.12	34.81
M	30	Urban	Married	Paid Work	Tertiary	Literate	2	3	3	5	4	3	5	2	3	1	4	2	3	2	42	21	20	28	4	7	28	26.04	31.89
M	50	Urban	Married	Paid Work	Tertiary	Literate	1	2	3	1	4	3	1	3	1	2	2	2	3	3	31	22	50	53.33	16	29	22	32.65	29.53
F	60	Rural	Married	Self Employed	Tertiary	Literate	3	3	3	1	4	3	1	3	4	3	4	4	3	3	42	28	30	30	13	21	25	28.76	42
F	60	Urban	Married	Self Employed	Primary	Non-literate	2	2	3	2	4	2	2	3	3	2	3	3	3	2	36	22	40	40	11	17	30	37.1	37.81
F	35	Rural	Married	House Wife	None	Non-literate	3	1	1	5	1	1	5	1	3	1	3	1	1	1	28	11	40	42	6	26	32	29.7	25.63
M	46	Urban	Married	Paid Work	Tertiary	Literate	3	2	3	3	1	3	3	3	3	2	3	3	1	3	36	23	50	50	14	19	30	34.69	53.1
F	28	Rural	Single	Student	Secondary	Literate	4	1	2	1	4	2	1	3	3	2	4	1	2	2	32	19	40	40	4	26	28	27.88	48.89
M	26	Rural	Single	Paid Work	Secondary	Non-literate	5	1	1	2	1	4	1	3	3	1	3	4	1	2	32	22	40	62.22	10	20	27	35.78	63.18
M	37	Rural	Married	Paid Work	Secondary	Non-literate	2	1	2	3	3	2	3	3	2	2	2	2	1	3	31	18	50	60	16	27	36	33.05	48.75
M	30	Urban	Married	Self Employed	Tertiary	Literate	3	4	2	4	1	2	3	3	3	1	3	2	3	3	37	23	50	42	10	14	30	42.6	32.12
F	25	Urban	Single	Paid Work	Tertiary	Literate	3	5	3	5	1	3	3	3	3	3	1	1	3	3	40	27	30	28	6	9	26	42.75	51.64
M	40	Rural	Married	Self Employed	Secondary	Non-literate	3	3	3	3	4	3	1	3	1	3	1	3	3	3	37	27	40	52	20	17	26	35.61	49.42
F	50	Urban	Married	House Wife	Tertiary	Literate	3	4	3	1	1	3	1	3	1	3	1	1	3	3	31	26	40	40	21	19	27	38.25	55.19
F	35	Rural	Widow	Self Employed	None	Non-literate	3	5	3	3	3	3	3	2	3	2	3	3	3	3	42	27	50	24	13	15	31	33.7	52.81
M	49	Rural	Married	Paid Work	Tertiary	Literate	3	5	3	2	4	3	1	1	2	2	4	3	3	3	39	26	20	28	17	24	26	42.03	25.73
M	42	Rural	Married	Self Employed	Secondary	Non-literate	3	5	3	2	4	3	5	4	5	2	5	5	3	1	50	29	40	30	0	24	36	47.24	41.86
M	55	Rural	Married	Self Employed	Primary	Non-literate	3	5	5	2	4	3	2	3	4	2	4	1	1	5	44	28	20	20	14	19	27	42.26	45.39
F	50	Urban	Married	Self Employed	Secondary	Non-literate	3	2	3	3	1	4	4	3	4	3	4	3	3	3	43	27	60	82	6	21	23	24.73	52.19
M	60	Rural	Married	Self Employed	Primary	Literate	2	3	1	5	4	2	2	2	3	4	3	1	2	1	35	18	40	54	24	29	24	48.52	56.78
F	45	Urban	Married	Self Employed	Secondary	Non-literate	3	1	2	5	4	3	2	3	2	2	2	3	1	3	36	21	20	42	17	9	33	35.06	45.94
F	60	Urban	Widow	Self Employed	Primary	Non-literate	3	3	3	3	1	3	3	3	4	3	3	3	3	3	41	27	60	34	11	20	35	46.36	42.52
M	70	Rural	Married	Unemployed	None	Non-literate	5	3	5	5	1	3	1	3	1	5	1	3	3	5	44	35	30	74	12	24	33	42.5	55.3
M	30	Rural	Married	Paid Work	Tertiary	Literate	3	3	3	5	1	3	1	3	1	3	1	3	3	3	36	27	50	38	21	23	28	45.26	36.57
M	48	Urban	Married	Paid Work	Tertiary	Literate	3	3	4	2	4	1	2	4	2	3	2	3	4	3	40	28	50	32	16	12	27	26.14	46.34
M	40	Urban	Married	Paid Work	Tertiary	Literate	3	4	3	3	1	1	1	4	1	3	1	3	1	3	32	25	40	26	14	26	41	41.78	46.65
M	32	Urban	Married	Self Employed	Secondary	Literate	2	3	2	5	1	3	2	3	4	2	4	2	2	2	37	21	50	66	16	35	29	30.27	51.15
F	55	Rural	Married	House Wife	None	Non-literate	3	1	1	3	3	3	3	3	3	4	3	3	2	1	36	21	60	66	21	31	41	21.45	42.29
M	50	Rural	Married	Unemployed	None	Non-literate	2	3	3	2	1	2	1	3	1	3	1	3	2	3	30	24	50	42	18	34	43	38.63	43.95
F	18	Rural	Single	Student	Secondary	Literate	2	2	2	5	1	2	1	1	1	2	1	1	2	2	25	16	40	46	18	32	32	34.82	41.25
M	57	Rural	Married	Self Employed	None	Non-literate	2	4	2	5	1	2	1	2	1	1	1	2	2	2	28	19	40	40	23	33	33	29.39	40.24
M	60	Rural	Married	Self Employed	Primary	Non-literate	3	5	1	2	1	2	2	3	1	3	1	3	2	1	30	23	60	38	16	29	40	27.08	34.76
M	70	Rural	Married	Self Employed	None	Non-literate	2	3	2	5	3	4	3	2	2	2	2	2	2	2	36	21	40	28	24	28	42	25.74	48.65
F	50	Urban	Married	Paid Work	Tertiary	Literate	2	2	3	2	4	3	2	3	4	3	2	2	2	2	36	22	40	42	9	7	31	27.92	53.26
F	48	Urban	Married	Paid Work	Tertiary	Literate	2	5	2	5	1	3	5	2	5	2	5	2	2	2	43	22	30	36	10	7	36	34.75	36.98
F	40	Urban	Married	Paid Work	Tertiary	Literate	2	5	2	3	4	2	4	3	4	2	4	2	2	1	40	21	30	51.11	10	10	35	28.41	33.31
F	32	Urban	Married	Paid Work	Tertiary	Literate	3	2	3	5	4	1	3	3	4	3	5	3	3	3	45	24	40	36	14	7	33	27.24	42.07
M	45	Urban	Married	Paid Work	Tertiary	Literate	3	4	4	5	2	1	3	4	1	4	2	2	3	4	42	29	20	26	9	7	33	39.62	55.58
F	38	Urban	Married	Paid Work	Tertiary	Literate	3	2	3	2	4	3	3	3	3	3	3	3	3	3	41	26	30	30	10	25	29	34.44	47.85
F	40	Urban	Married	Paid Work	Tertiary	Literate	3	3	2	2	3	3	2	3	2	3	2	2	3	2	35	24	60	50	7	25	48	42.25	46.2
F	48	Urban	Married	Paid Work	Tertiary	Literate	5	5	5	5	4	3	4	5	4	4	4	4	3	5	60	39	20	48	6	29	31	32.58	59.12
M	50	Rural	Married	House Wife	Primary	Non-literate	3	5	3	5	3	4	5	3	5	2	5	3	3	3	52	29	80	38	4	26	32	34.56	52.98
F	42	Rural	Married	Self Employed	None	Non-literate	1	1	1	2	4	1	1	1	1	4	1	1	1	1	21	12	50	46	4	25	35	29.17	34.09
M	56	Rural	Married	Self Employed	None	Non-literate	3	1	1	2	2	1	2	3	2	3	2	3	1	1	27	17	70	56	7	32	39	39.8	43.44
M	38	Rural	Married	Self Employed	None	Non-literate	4	5	3	1	1	5	2	3	2	4	1	3	1	3	38	31	30	56	4	26	29	36.45	30.77
F	27	Rural	Married	Self Employed	Secondary	Non-literate	3	2	3	4	2	1	2	3	1	3	2	3	2	3	34	23	50	50	4	15	27	39.04	45.32
M	46	Rural	Married	Self Employed	Primary	Non-literate	1	3	1	5	2	1	2	1	2	2	3	2	1	1	27	13	40	42	4	10	40	30.25	45.62
M	50	Rural	Married	Self Employed	Primary	Non-literate	2	1	1	3	3	1	4	2	4	2	4	2	1	2	32	14	50	52	21	22	36	30.45	47.94
M	21	Rural	Single	Student	Secondary	Literate	5	2	1	1	1	2	3	4	1	3	1	2	2	1	29	22	40	48	14	14	36	20.31	44.25
M	51	Rural	Married	Paid Work	Tertiary	Literate	4	2	3	1	5	2	3	1	2	3	4	3	2	3	38	23	60	34	24	31	32	28.18	49.3
F	39	Urban	Married	Paid Work	Tertiary	Literate	3	2	4	1	5	1	1	1	1	3	1	4	3	3	33	24	50	44	18	30	29	25.3	44.03
M	70	Rural	Married	Retired	Tertiary	Literate	2	1	2	2	5	2	2	2	3	2	5	2	2	2	34	17	50	42	8	30	43	33.63	37.72
M	58	Urban	Married	Paid Work	Tertiary	Literate	3	2	3	3	2	2	3	3	3	3	3	3	2	3	38	24	30	42	13	24	33	32.33	55.21
F	26	Urban	Single	Student	Secondary	Non-literate	3	5	1	1	1	3	2	1	2	3	4	3	3	1	33	23	50	44	11	26	18	34.04	55.12
F	40	Urban	Married	Paid Work	Tertiary	Literate	1	1	2	2	4	1	1	1	5	1	5	1	2	2	29	12	50	42	13	29	35	37.08	33.36
F	19	Urban	Single	Student	Secondary	Literate	2	2	1	3	3	2	3	2	3	2	3	2	2	1	31	16	60	42	17	23	27	32.28	40.2
M	29	Urban	Single	Self Employed	Secondary	Non-literate	3	2	3	5	5	2	3	3	5	3	5	2	3	3	47	24	40	40	4	12	29	30.65	52.64
M	56	Rural	Married	Self Employed	Secondary	Literate	1	1	1	2	3	1	3	3	3	1	4	1	1	1	26	11	50	40	8	19	37	31.99	53.98
M	65	Rural	Married	Self Employed	Primary	Non-literate	2	3	4	5	1	1	3	2	1	2	1	2	3	1	31	20	40	40	11	28	26	33.12	34.81
F	64	Rural	Married	House Wife	Primary	Non-literate	3	2	4	1	2	3	3	4	2	3	4	2	3	4	40	28	60	26	9	17	22	36.98	48.82
M	70	Urban	Married	Retired	Secondary	Literate	3	5	5	2	3	3	1	1	1	3	1	3	3	5	39	31	30	46	17	22	33	32.14	47.07
F	32	Urban	Married	Paid Work	Tertiary	Literate	1	2	3	2	5	1	1	2	3	1	5	3	2	1	32	16	70	48	15	27	17	29.07	42.41
M	46	Urban	Married	Self Employed	Secondary	Literate	2	3	2	1	2	2	1	1	1	2	1	2	3	2	25	19	60	34	8	40	45	33.81	43.47
F	19	Urban	Single	Student	Secondary	Non-literate	3	5	3	1	2	3	3	3	1	3	2	3	2	3	37	28	40	42	18	33	48	22.05	25.08
F	22	Urban	Single	Student	Secondary	Non-literate	3	5	2	3	5	3	1	3	2	5	3	1	2	2	40	26	60	32	16	22	25	30.71	28.06
M	30	Urban	Single	Paid Work	Tertiary	Literate	2	2	3	2	5	2	2	3	1	2	3	2	2	3	34	21	50	24	6	18	21	33.52	25.92
F	42	Rural	Married	House Wife	None	Non-literate	1	2	1	3	5	2	1	1	2	2	2	1	1	1	25	12	40	34	19	12	18	39.13	29.62
M	28	Urban	Single	Student	Secondary	Literate	2	1	3	1	3	3	1	3	1	3	1	2	2	3	29	22	60	38	17	26	38	32.02	19.93
M	55	Rural	Married	Self Employed	Primary	Non-literate	5	5	5	1	1	2	3	5	2	4	2	2	3	5	45	36	30	18	16	19	31	34.41	30.63
M	40	Rural	Married	Self Employed	None	Non-literate	2	2	2	3	1	2	3	1	3	5	3	2	2	2	33	20	40	28	18	22	27	37.48	27.1
F	28	Rural	Married	House Wife	None	Non-literate	2	5	3	1	1	2	3	4	1	2	5	3	2	3	37	26	50	30	16	25	29	28.58	38.82
F	20	Rural	Married	House Wife	None	Non-literate	2	2	2	4	1	2	3	2	1	1	1	4	2	2	29	19	50	42	15	21	41	35.49	37.59
M	70	Urban	Married	Retired	Tertiary	Literate	2	3	1	1	1	2	1	1	1	1	1	1	2	1	19	14	30	40	24	28	39	23.99	19.06
M	32	Urban	Married	Paid Work	Tertiary	Literate	4	1	1	4	4	1	4	4	4	4	4	1	1	1	38	18	40	22	10	12	22	32.54	21.07
M	26	Urban	Single	Student	Secondary	Literate	3	3	3	1	4	3	3	4	3	4	3	1	3	3	41	27	30	30	11	16	28	28.64	26.92
M	25	Urban	Single	Student	Secondary	Literate	2	2	5	3	3	2	3	2	3	3	3	3	2	2	38	23	40	20	15	15	13	44.71	26.2
M	35	Urban	Married	Self Employed	Secondary	Non-literate	3	4	3	3	1	3	1	1	3	3	3	1	3	3	35	24	40	22	8	20	21	34.66	44.35
M	38	Urban	Married	Paid Work	Tertiary	Literate	3	3	3	2	1	3	2	4	1	3	1	3	3	3	35	28	40	22	21	17	20	14.5	53.16
M	70	Rural	Married	Self Employed	None	Non-literate	5	2	3	4	4	4	3	4	3	4	3	2	3	3	47	30	40	28	16	17	14	36.89	62.19
M	49	Urban	Married	Self Employed	Tertiary	Literate	4	2	4	3	3	4	3	4	3	4	3	3	3	4	47	32	30	28	18	33	18	18.12	40.48
F	38	Rural	Married	House Wife	Tertiary	Literate	3	3	3	3	4	3	3	3	4	3	3	3	3	3	44	27	50	22	15	37	33	28.22	32.17
F	23	Rural	Single	Student	Tertiary	Literate	3	4	4	2	2	4	2	3	4	4	2	4	3	3	44	32	50	36	19	28	25	34.1	28.92
M	70	Rural	Married	Unemployed	Primary	Non-literate	3	4	3	3	1	4	3	1	3	3	3	3	3	4	41	28	50	46.67	17	16	20	24.44	26.68
F	50	Rural	Married	Self Employed	None	Non-literate	2	3	3	2	4	4	3	2	4	4	5	3	2	3	44	26	20	26.67	12	21	29	32.4	39.5
F	47	Rural	Married	Self Employed	None	Non-literate	3	3	3	5	1	3	3	1	4	3	1	3	3	3	39	25	50	46.67	19	19	21	25.65	25.98
M	69	Rural	Seperate	Self Employed	None	Non-literate	3	1	4	3	1	3	3	3	3	3	3	3	1	3	37	24	40	30	16	26	27	29.61	53.95
F	53	Rural	Married	Self Employed	None	Non-literate	3	3	3	3	1	3	3	4	3	3	3	3	3	3	41	28	50	37.78	11	25	38	34.29	45.11
M	70	Rural	Widow	Self Employed	None	Non-literate	2	3	2	5	5	3	3	4	3	2	3	3	2	2	42	23	50	24.44	13	30	25	32.02	42.92
M	47	Rural	Married	Self Employed	Secondary	Non-literate	5	2	4	5	5	3	3	5	1	3	1	3	3	4	47	32	20	32	13	15	38	28.62	49.09
M	45	Rural	Married	Self Employed	Primary	Non-literate	3	3	3	3	3	3	3	3	3	3	2	4	3	3	42	28	50	26.67	18	25	32	48.03	25.7
F	50	Rural	Single	Self Employed	Primary	Non-literate	3	3	2	5	1	3	5	1	3	3	4	3	3	2	41	23	60	22.22	14	24	28	44.37	30.36
M	65	Rural	Married	Self Employed	None	Non-literate	3	1	3	3	3	3	3	3	3	3	3	3	3	3	40	25	30	28.89	18	31	33	32.33	38.13
M	55	Rural	Married	Paid Work	Tertiary	Literate	3	4	3	2	1	3	4	1	4	3	1	2	3	3	37	25	40	68	17	27	26	33.22	32.06
M	68	Rural	Married	Self Employed	Tertiary	Literate	2	3	3	3	4	2	3	2	3	2	3	2	3	3	38	22	50	26	24	26	42	34.6	23.24
M	65	Rural	Married	Retired	Primary	Non-literate	1	1	1	3	1	1	2	3	1	1	1	1	1	1	19	11	60	57.78	12	16	40	27.61	46.53
F	47	Rural	Married	Paid Work	Tertiary	Literate	2	2	2	3	4	3	3	2	3	2	4	2	2	2	36	19	40	28	14	24	13	32.62	40.62
M	65	Rural	Married	Retired	Primary	Non-literate	2	4	3	3	3	2	3	2	1	3	1	3	4	3	37	26	50	28.89	20	22	25	43.1	34.35
M	60	Rural	Married	Self Employed	Tertiary	Literate	2	4	3	4	4	2	3	2	4	2	5	3	3	2	43	23	50	30	15	18	21	47.62	40.33
F	47	Rural	Married	Paid Work	Tertiary	Literate	3	3	3	5	1	3	5	3	4	3	5	3	3	3	47	27	40	56	7	28	18	47.64	43.21
M	58	Rural	Married	Self Employed	Primary	Non-literate	3	5	5	3	1	3	5	3	1	3	1	1	3	5	42	31	50	30	8	25	38	46.77	45.84
M	70	Rural	Widow	Unemployed	None	Literate	3	3	3	3	4	3	3	3	3	2	3	3	3	5	44	28	60	26	10	20	28	37.16	58.26
M	37	Rural	Married	Self Employed	Tertiary	Literate	5	5	5	4	2	3	4	3	4	4	4	3	5	3	54	36	30	28	4	26	27	49.72	59.16
M	20	Rural	Single	Student	Secondary	Non-literate	3	5	5	2	2	4	2	5	2	4	2	3	2	3	44	34	60	80	10	25	37	35.28	54.09
M	40	Rural	Married	Self Employed	Primary	Non-literate	3	5	5	2	1	3	2	5	1	5	4	4	3	5	48	38	20	42	9	20	17	45.16	49.39
F	70	Rural	Married	Retired	Tertiary	Literate	3	3	3	1	2	3	1	3	1	4	1	3	3	3	34	28	40	42	18	31	24	42.5	55.3
F	20	Urban	Single	Student	Secondary	Literate	5	3	5	5	1	3	1	2	1	5	1	3	3	5	43	34	30	24	12	37	25	44.49	43.69
F	25	Rural	Married	Self Employed	None	Non-literate	3	3	3	3	1	3	3	3	3	3	1	3	3	3	38	27	20	26	22	21	31	39.6	49.07
M	70	Rural	Widow	Self Employed	None	Non-literate	3	3	4	2	2	1	2	4	2	3	1	3	4	4	38	29	50	48	11	28	42	44.96	44.8
M	50	Rural	Married	Self Employed	None	Non-literate	2	2	2	3	1	5	3	4	1	2	1	2	1	2	31	22	50	52	14	16	21	42.5	55.3
M	50	Rural	Married	Self Employed	None	Non-literate	2	3	2	2	1	2	2	3	2	2	4	2	1	2	30	19	40	40	22	33	25	39.6	49.07
M	45	Rural	Married	Self Employed	Primary	Non-literate	2	2	4	1	1	1	1	2	1	2	1	1	1	4	24	19	30	22	6	21	46	44.96	44.8
